# Supplementary material for: Modulation of the Arabidopsis Starch Metabolic Network by the Cytosolic Acetyl-CoA Pathway in the Context of the Diurnal Illumination Cycle
Source: Int J Mol Sci. 2024 Oct 9;25(19):10850. doi: 10.3390/ijms251910850 (PMC11477042; doi:10.3390/ijms251910850)
Supplement: Supplementary file 1 [file ijms-25-10850-s001.zip]

Archive with 1 entries (1 files):
- ijms-3235139-supplementary.pdf
